# Supplementary material for: Breast cancer-specific survival among immigrants and non-immigrants invited to BreastScreen Norway
Source: J Migr Health. 2024 Mar 5;9:100222. doi: 10.1016/j.jmh.2024.100222 (PMC11390177; doi:10.1016/j.jmh.2024.100222)
Supplement: Supplementary file 1 [file mmc1.xlsx]

## Sheet: Appendix
	Supplementary table 1. Birth regions and birth country groups (Western and non-Western).
	Western countries				Non-western countries
	Nordic	Western Europe	North America	Oceania	Central & South Asia	East Asia & Pacific	Latin America & Caribbean		Middle East & North Africa	Eastern Europe	Sub-saharan Africa
	Denmark	Belgium	Canada	Australia	Afghanistan	Brunei	Barbados	Ecuador	Turkey	Albania	Angola	Seychelles
	Greenland	Andorra	United States	New Zealand	Armenia	Myanmar	Bahamas	Paraguay	Algeria	Bulgaria	Botswana	Sierra Leone
	Finland	France	American Samoa		Azerbaijan	Philippines	Costa Rica	Peru	Egypt	Estonia	Saint Helena	Somalia
	Faroe Islands	Greece			Bangladesh	Taiwan	Cuba	Suriname	Libya	Belarus	Burundi	South Sudan
	Iceland	Ireland			Bhutan	Hong Kong	Dominica	Uruguay	Morocco	Croatia	Comoros	Sudan
	Sweden	Italy			Sri Lanka	Indonesia	Dominican Republic	Venezuela	Western Sahara	Latvia	Benin	South Africa
		Malta			Georgia	Japan	Grenada	Bermuda	Tunisia	Poland	Côte d'Ivore	Tanzania
		Netherlands			India	Cambodia	Guatemala	Falkland Islands	Bahrain	Romania	Eritrea	Chad
		Luxembourg			Kazakhstan	China	Haiti		Iraq	Lithuania	Ethiopia	Togo
		Monaco			Kyrgyzstan	North Korea	Honduras		Iran	Moldova	Djibouti	Uganda
		Portugal			Maldives	South Korea	Jamaica		Israel	Russia	Gambia	Zambia
		Spain			Nepal	Laos	Mexico		Jordan	Slovenia	Ghana	Burkina Faso
		United Kingdom			Pakistan	Macao	Aruba		Kuwait	Ukraine	Guinea	Namibia
		Switzerland			Tajikistan	Malaysia	Curaçao		Lebanon	Hungary	Guinea-Bissau	Nigeria
		Germany			Turkmenistan	Mongolia	Nicaragua		Palestine	Bosnia-Herzegovina	Cameroon	Mozambique
		Austria			Uzbekistan	Singapore	Panama		Saudi Arabia	Macedonia	Cape Verde	Zimbabwe
		Cyprus				Thailand	El Salvador		Syria	Slovakia	Kenya	Rwanda
		Martinique				Vietnam	Trinidad and Tobago		Yemen	Czech Republic	Congo-Brazzaville	Sao Tome and Principe
						Solomon Islands	Puerto Rico			Serbia	Congo	Senegal
						Fiji	Argentina			Montenegro	Lesotho	Central African Republic
						Tonga	Bolivia			Kosovo	Liberia
						French Polynesia	Brazil				Madagascar
						Tuvalu	Guyana				Malawi
						Samoa	Chile				Mali
						Palau	Colombia				Mauritius
